# Supplementary material for: Environmental and Genetic Factors Affecting Apospory Expressivity in Diploid Paspalum rufum
Source: Plants (Basel). 2021 Oct 4;10(10):2100. doi: 10.3390/plants10102100 (PMC8537111; doi:10.3390/plants10102100)
Supplement: Supplementary file 1 [file plants-10-02100-s001.zip]

Archive with 1 entries (1 files):
- plants-1377678-supplementary.pdf
